# Supplementary material for: Detailed characterization of SARS-CoV-2-specific T and B cells after infection or heterologous vaccination
Source: Front Immunol. 2023 Feb 9;14:1123724. doi: 10.3389/fimmu.2023.1123724 (PMC9947839; doi:10.3389/fimmu.2023.1123724)
Supplement: Supplementary file 19 [file Table_2.xlsx]

## Sheet: anti-SARS-CoV2 Ab
sample_id	group_id	IgG	Neutralizing-IgG	Naive_B	TrB	MBC_IgD_IgM	MBC_IgA	MBC_IgG	MBC_IgA_CD71	MBC_IgG_CD71	PB_IgA	PB	atBC1	atBC2	atBC3	atBC4	atBC5	N_CD4	TSCM_CD4	CM_Th1_CD4	CM_Th2_CD4	CM_Th17_CD4	CM_CXCR5+_CD4	Tfh_CD4	TM_Th1_CD4	TM_Th2_CD4	TM_Th17_CD4	CD107a−IFNg−IL2+ TNF+IL17−(CD4)	CD107a−IFNg−IL2− TNF+IL17−(CD4)	CD107a−IFNg−IL2+ TNF−IL17−(CD4)	CD107a−IFNg−IL2−TNF− IL17+(CD4)	CD107a+IFNg+IL2+TNF+ IL17−(CD4)	N_CD8	CM_Th1_PD1-_CD8	CM_Th1_PD1+_CD8	TM_Th1_PD1-_CD8	TM_Th1_PD1+_CD8	TM_Th2_CD8	TM_Th17_CD8	EM_Th1_CD57+_PD1+_CD8	EMRA_Th1_CD57+_PD1-_CD8	EMRA_Th1_CD57-_PD1+_CD8	EMRA_Th1_CD57+_PD1+_CD8
C_051G	REC	2291.75	1427.76	10.1	0	1.7	1.7	40.3	0.0057	6.7	0	0	0.8	10.1	0	0.8	27.7	5.8	0.7	11	24.3	14	13.3	6.3	7	3	14.6	0.28	0.486	0.209	0.028	0	17.2	35.2	0	16.4	0	18.9	2.5	1.6	6.6	1.6	0
C_071G	REC	997.9	656.618	11.8	0	2.6	1.3	23.5	0.0011	7.2	0	0	0.7	7.8	0	1.3	43.8	1.5	0.4	10.7	23.9	4.1	10.8	9.1	5.1	4.1	30.2	0.1387	0.459	0.0837	0.049	0	11.7	38.7	8.3	9.8	1.9	5.1	5.1	2.9	10.2	3.8	2.5
C_125G	REC	1348.8	679.795	3.6	0	0	16.9	28.9	1.2	7.2	0	0	2.4	4.8	0	0.3	34.9	13.1	0.8	3.8	14.6	3.8	16.9	14.6	3.1	11.5	17.7	0.1256	0.316	0.053	0.035	0	66.7	0	0	0	0	11.1	11.1	0	0	11.1	0
C_270G	REC	675.95	609.031	31.8	9.9	22.2	0.1	13.9	0	11.1	0	0	0	2.8	0	2.8	5.6	12.3	1.7	4.4	18.8	9.6	13.4	9.6	3.9	5.5	20.7	0.0261	0.043	0.0164	0.0068	0	2.8	2.9	3.5	10.7	1.6	7.9	39.4	12.3	4.1	2.3	12.4
C_282G	REC	1737.9	1034.05	10.1	0	4.7	3.1	69.9	0.0011	2.7	0	0	1.2	2.3	1.2	1.2	3.5	13.3	1.5	7.1	20.7	6.7	20.6	11.1	1.7	2.8	14.5	0.071	0.207	0.0411	0.0257	0	6.5	42.5	1	5.8	0	35.7	5.8	1.4	0.7	0.5	0.2
C_284G	REC	1162.1	657.749	17.9	7.1	10.7	7.1	39.3	0	3.6	0	0	0	0	0	7.1	7.1	30.3	2.8	3.7	11.1	8.4	17.2	6.8	3.3	3.1	13.2	0.0341	0.099	0.0126	0.0207	0	23	19.9	4.5	10.1	0.3	19.2	11.1	4.5	6.6	0.7	0
C_332G	REC	2217.1	1565.27	20	0.7	18.5	4.4	23.7	0	17	0	0	0	5.2	0	9.6	0.7	3.2	0.3	6.7	17	4.3	13.6	3.9	8.8	3.6	38.5	0.0449	0.011	0.0489	0	0	1.4	4.2	0.7	4	0.1	3.3	84.4	0.3	1.1	0.2	0.2
C_470G	REC	1373.5	982.053	29	0	2.6	5.3	31.6	0	7.9	0	0	2.6	13.2	0	2.6	5.3	20	2.7	2.8	6.7	5.8	17	4.3	9.7	7.7	23.2	0.033	0.06	0.065	0	0	64.1	7.7	5.1	5.1	0	10.3	2.6	0	0	2.6	2.6
C_522G	REC	292	91.98	21.9	0	3.1	0.1	34.4	0	18.8	0	0	0	3.1	3.1	3.1	12.5	34.9	2.7	3.3	13.6	7	15.6	13	0.7	2	7.3	0.0616	0.123	0.012	0.0121	0	74.1	6.9	0	8.6	0	0	0	1.7	6.9	1.7	0
AZP_05	MIX	22775.8	20521	5.6	0	0	0	48.1	0.6	16.9	0	0	2.5	21.2	0	0.6	4.4	4	2.2	13.7	40.1	4.2	6	1.1	5.5	1.6	21.7	0.0226	0.0132	0.0189	0	0.0095	7.8	4.4	4.2	24.7	1.6	7.6	6.2	9.6	27.9	2.1	3.9
AZP_07	MIX	4506.6	4060.45	4.9	1.8	2.4	0.6	31.1	0	27.4	0	0	0.6	26.2	0	0.6	4.3	4.5	2.3	2.3	27.3	9.1	11.4	0	6.8	0	36.4	0.014	0.021	0.0119	0	0.016	5.9	5.9	0	5.9	0	23.5	23.5	5.9	29.4	0	0
AZP_09	MIX	6138.3	5530.61	6.2	0.2	0.7	3.1	28.2	1.4	20.6	0	0.2	2.4	26.1	0	0.9	10.1	12.6	6	5.6	17.2	9.7	10	1.1	4.8	2.3	30.9	0.0054	0	0.01	0	0	8.4	4.7	4.1	5.2	0.2	3.3	1	34.2	8.8	2.7	27.4
AZP_10	MIX	2235	1828.23	2.1	0	0.5	1.6	21.6	0	37.8	0	0	2.2	19.5	0	1.1	13.5	14.1	2.1	10	19.5	8.8	14.1	6.6	6	4.1	14.7	0.18	0.263	0.1969	0.0065	0.0095	24	13.9	3.3	8.1	2.3	14.6	4.5	7.8	10.6	1.8	9.1
AZP_11	MIX	5886.35	5303.6	9.5	0.6	7	0.6	45.2	0	24.2	0	0	1.9	7	0	0.6	3.2	12	2.3	10.3	25.6	5.5	12.4	6.5	4.7	3.7	16.9	0.0174	0.022	0.0148	0	0	10.2	5.6	8.9	12.1	0.6	11.4	8.2	11.1	15.5	7.8	8.5
AZP_12	MIX	23356.4	21044.1	6.6	0	0.7	0.2	35.3	0	21	0	0	5.9	16.9	0.7	0.5	12.3	11.7	2.9	5.8	16.9	12.3	18.2	3.1	3.6	3.5	21.9	0.0097	0.013	0.0064	0	0	6.1	5.8	2.1	7.3	1.2	15.8	17.9	8.5	20.7	5.2	9.4
AZP_15	MIX	28315.3	25512.1	2.2	0.3	1.4	2.6	62.6	0.5	18.4	0	0	4	7.2	0	0.1	0.7	9.2	1.5	6.6	20.6	4.2	11.7	10.4	6.7	3.3	25.8	0.0206	0.021	0.0157	0	0	10.5	8.5	4.5	12.8	0.3	16.8	13.3	3	20.6	0.5	9.3
AZP_17	MIX	6935.7	6249.07	3.9	2.6	3.4	2.6	36.5	1.4	8.1	0	0	15.1	14.8	1.8	5.2	4.7	7.1	2.8	11	18.7	6.8	10.4	2.1	7.5	1.7	31.9	0.009	0.026	0	0	0.0127	13.4	5.2	9.4	5.5	0.8	9.1	3.5	10.3	26.2	2	14.5
AZP_19	MIX	6773.4	6102.83	6.8	0.7	2.1	0.7	39	0	20.5	0	0	2.7	23.3	0	0	4.1	26.1	5.9	4.2	14.8	6.2	12.1	1.9	8.5	2	18.2	0.017	0.025	0	0	0.0074	35.9	10.9	6.4	10.9	0.6	5.1	0.6	15.4	11.5	0.6	1.9
AZP_21	MIX	6531.95	5885.29	4	0	14.7	0	34.7	0.0021	36	0	0	2.7	5.3	0	0	2.7	7.6	2.8	6.5	17.6	5	11.1	2.5	10.2	4.7	32	0.0132	0.025	0.0084	0	0.011	29.2	5.8	14	15.2	1.2	9.4	7	9.9	8.2	0	0
AZP_23	MIX	20804.1	18744.5	2.1	0.5	2.1	1	38.5	0	26.2	0.5	0	10.8	12.8	0	0	5.6	9.3	1.2	11.2	23.6	6.7	14.5	3.8	4.4	2.1	23.2	0.0214	0.031	0.0164	0.0092	0	8	5.2	5.3	5.2	0.2	3.6	5.6	19.3	10.2	4.3	33
PFZ_1	RNA	13019.5	11730.6	3.6	0	1.1	0.7	38.9	0.2	21	0	0	4.9	17.9	0.2	0	11.7	6.7	1.1	5.3	29.6	3.7	21.2	4.5	10.7	3.9	13.3	0.0271	0.0093	0.0118	0	0.0088	3.6	9.5	12.3	18.3	1.3	16.8	25.7	6.9	2.5	2	1.1
PFZ_2	RNA	3595.1	3239.19	4.8	0	1.3	0.9	38.7	0	23.5	0	0	0.4	22.2	0	0	8.3	5.4	3.1	14.2	23.5	7.2	9.4	1.1	7.1	1.6	27.5	0.0691	0.068	0.0516	0	0.013	8.8	5.9	2.9	12.6	0.5	4.8	5.6	5.1	40.2	3.8	9.7
PFZ_3	RNA	7026.9	6331.24	4.3	0	0.8	0.8	19.4	0.8	30.6	0	0.4	3.9	23.6	0	0.4	15.1	3.7	1.8	14.1	27	10.1	8.8	3.2	7.5	3.2	20.7	0.0347	0.05	0.0205	0.0078	0	1.6	4.3	1.3	32.2	0.8	19.7	6.6	15.2	6.9	3.2	8.2
PFZ_AN	RNA	5621.35	5064.84	1.8	0.2	1.4	0.3	49.3	0.2	27.6	0	0	1.7	14.4	0.3	0	2.9	2.1	1.2	11.7	27.3	6	13.1	3.6	7.1	3.3	24.7	0.0441	0.028	0.0375	0	0.011	11.7	8.2	9.4	15.2	0.3	12.3	16.4	7	9.1	7.9	2.6
PFZ_COS	RNA	6286.35	5664	9.4	0	0.5	0	39.3	0.9	34.1	0.5	0	1.9	10.4	0	0	2.8	9.9	1.5	8.3	15.2	13.1	21.2	6.8	9.6	2.2	12.2	0.0311	0.02	0.0342	0	0.017	12.4	31.4	5	4.1	0	16.5	24	0.5	3.3	1.7	1.7
PFZ_DLT	RNA	6316.6	5691.26	2.3	0.3	0.8	1.3	40.9	0.0019	36.1	0	0	1.3	12.5	0	0	4.6	10.1	8.8	11.3	10.1	4.2	3.2	0	7.9	3.2	41.3	0.0243	0.019	0.0298	0	0	10.3	7.7	5.1	7.7	2.6	5.1	5.1	10.3	5.1	20.5	20.5
PFZ_GIA	RNA	7182.6	6471.52	2.7	0.6	0.6	0.2	45.7	0	26.3	0	0	2.1	16.7	0.2	0	4.8	6.6	1	10.1	19.6	7.9	15.9	1.8	13.9	2.6	20.6	0.0161	0.023	0.0144	0	0.0082	9.4	6.3	3.6	20.6	0.5	22.6	13	12.7	8	1.3	2
PFZ_GIO	RNA	3478.6	3134.22	6.5	1.2	11.9	1.2	45.9	0	27.3	0	0	1.2	4.7	0	0	0.2	4.6	1.6	8.7	26.6	2.7	8.4	3.4	9.2	3.7	31	0.0281	0.052	0.0329	0	0	3.9	6.5	5.2	20.9	0.7	3.3	34	18.3	2	4.6	0.7
PFZ_LG	RNA	6243.3	5625.21	1.8	0.5	0.3	3.4	64.9	0.5	13.2	0	0	3.6	6.5	0	0	5.2	3.3	1.7	7.3	34.1	6.3	18.1	0.8	9.4	1.1	17.8	0.0359	0.055	0.0249	0.0222	0.0057	15.2	10.9	10.9	9.2	0.7	9.6	2.3	20.5	10.6	5	5.3
PFZ_MIL	RNA	5984.85	5135	2.9	1.3	1	0.6	54.8	0	10.2	0	0	0	9.7	0	0	19.6	12.6	3.1	8.1	23.5	5.5	12	5.2	5.2	3.5	21.3	0.0361	0.0222	0.0158	0	0.026	17.3	7.8	3.4	9.5	1.1	5.6	35.2	6.1	7.8	3.4	2.8
PFZ_MM	RNA	5888.45	5305.49	1	0	7.7	0.9	27.1	0.0013	40.7	0	0	4.5	14.5	0	0.5	3.2	12.4	6.8	9.6	26.8	8.4	8.4	3.2	6	2.4	16	0.0434	0.032	0.0204	0	0.041	15.8	18.4	0	23.7	5.3	7.9	5.3	2.6	15.8	0	5.3
PFZ_PIN	RNA	40405	36404.9	1.8	0	0.7	2.5	31.6	1	45.4	4.4	1.4	1.5	6.1	0	0.1	3.5	2.2	1.3	9.9	29.2	6.2	10.2	1.5	6.4	1.7	31.5	0.0538	0.067	0.017	0.0093	0.0081	0.4	1.8	1.1	4.1	1.3	2.5	2.3	7.6	71.2	0.7	7.1
	recovered from severe COVID-19
